# Supplementary material for: Validating the Accuracy of a Patient-Facing Clinical Decision Support System in Predicting Lumbar Disc Herniation: Diagnostic Accuracy Study
Source: Diagnostics (Basel). 2024 Aug 26;14(17):1870. doi: 10.3390/diagnostics14171870 (PMC11394625; doi:10.3390/diagnostics14171870)
Supplement: Supplementary file 1 [file diagnostics-14-01870-s001.zip]

Archive with 1 entries (1 files):
- diagnostics-3125743-supplementary.pdf
